# Supplementary material for: Tryptophan was metabolized into beneficial metabolites against coronary heart disease or prevented from producing harmful metabolites by the in vitro drug screening model based on Clostridium sporogenes
Source: Front Microbiol. 2022 Nov 16;13:1013973. doi: 10.3389/fmicb.2022.1013973 (PMC9709117; doi:10.3389/fmicb.2022.1013973)
Supplement: Supplementary file 1 [file Data_Sheet_1.xlsx]

## Sheet: Table S1
Table S1. Conditions required for bacterial culture.
Strain name	Temperature	Incubation time	Gaseous environment	Medium
Enterobacter hormaechei	30℃	24-48 h	aerobic	1
Enterobacter cloacae	37℃	24-48 h	aerobic	2
Klebsiella pneumoniae	30℃	24-48 h	aerobic	2
Escherichia fergusonii	28℃	24-48 h	facultative anaerobic	3
Weissella confuse	37℃	48 h	facultative anaerobic	3
Klebsiella michiganensis	28℃	48 h	facultative anaerobic	2
Shigella flexneri	37℃	24 h	facultative anaerobic	4
Shigella sonnei	28℃	24-48 h	facultative anaerobic	3
Klebsiella singaporensis	37℃	24-48 h	facultative anaerobic	2
Proteus columbae	37℃	48 h	facultative anaerobic	3

## Sheet: Table S2
Table S2. The ingredient list of RCM medium.
Element	g/L
Peptone	10
Beef noodles	10
Yeast	3
Glucose	5
Soluble starch	1
Sodium chloride	5
Sodium acetate	3
L-cysteine hydrochloride	0.5
Agar	0.5
pH 6.8± 0.2

## Sheet: Table S3
Table S3. The ingredient list of medium 1.
Component	Amount/L
Casein peptone	17.0g
Sodium chloride	5.0g
Soy peptone	3.0g
Glucose	2.5g
Potassium dihydrogen phosphate	2.5g
Agar	14.0g
pH 7.3± 0.2

## Sheet: Table S4
Table S4. The ingredient list of medium 2.
Component	Amount/L
Peptone	5.0g
Beef extract	3.0g
Sodium chloride	5.0g
Agar	15.0g
pH 7.0± 0.1

## Sheet: Table S5
Table S5. The ingredient list of medium 3.
Component	Amount/L
Tryptone	10.0g
Beef heart powder	17.5g
Sodium chloride	5.0g
Glucose	2.0g
Disodium hydrogen phosphate (12H2O)	2.5g
Agar	15.0g
pH 7.0

## Sheet: Table S6
Table S6. The ingredient list of medium 4.
Component	Amount/L
Moon show peptone	15.0g
Pancreatic casein peptone	10.0g
Soy peptone	3.0g
Yeast dip powder	5.0g
Beef noodles	2.0g
Digestive serum powder	13.5g
Beef liver powder	1.2g
Glucose	3.0g
Potassium dihydrogen phosphate	2.5g
Sodium chloride	3.0g
Soluble starch	0.3g
L-cysteine	0.3g
Sodium thioglycolate	0.15g
Arginine	59.0g
Agar	15.0g
pH 7.0

## Sheet: Table S7
Table S7. Factors and level of orthogonal experiment.
Level	A-inoculum amount	B-fermentation medium initial pH	C- temperature
1	0.02	5.8	30℃
2	0.04	6.8	37℃
3	0.06	7.8	40℃
